# Supplementary material for: Breaking the Limits: Transcarotid Valve-in-Valve Transcatheter Aortic Valve Implantation With Bioprosthetic Valve Fracture in a Small Mitroflow and Extracorporeal Membrane Oxygenation Rescue
Source: Interdiscip Cardiovasc Thorac Surg. 2026 Jan 20;41(1):ivaf298. doi: 10.1093/icvts/ivaf298 (PMC12825618; doi:10.1093/icvts/ivaf298)
Supplement: ivaf298_Supplementary_Data [file ivaf298_supplementary_data.zip]

Archive with 3 entries (3 files):
- Video 3.mp4
- Video 1.mp4
- video 2.mp4
